# Supplementary material for: Antimicrobial Solid Starch–Iodine Complex via Reactive Extrusion and Its Application in PLA-PBAT Blown Films
Source: Polymers (Basel). 2024 May 24;16(11):1487. doi: 10.3390/polym16111487 (PMC11175009; doi:10.3390/polym16111487)
Supplement: Supplementary file 1 [file polymers-16-01487-s001.zip]

Archive with 4 entries (4 files):
- polymers-2969347-supplementary S1-Calculation for iodine loading .pdf
- polymers-2969347-supplementary S2-antimicrobial activity for films.pdf
- polymers-2969347-supplementary S3 - weight loss and visual decay.pdf
- polymers-2969347-supplementary S4 - film mechanical properties .pdf
